# Supplementary material for: Integrase-associated niche differentiation of endogenous large DNA viruses in crustaceans
Source: Microbiol Spectr. 2023 Dec 8;12(1):e00559-23. doi: 10.1128/spectrum.00559-23 (PMC10871703; doi:10.1128/spectrum.00559-23)
Supplement: Supplemental tables — Tables S1 to S5. [file spectrum.00559-23-s0002.xlsx]

## Sheet: Table_S1
Supplementary Table 1. Statistics of sequencing data generated in this study.
Species	BioSample	Library layout	Run	Number of reads	Total bases	Read length N50
Melicertus latisulcatus	SAMD00111282	SINGLE	DRR394937	1521581	5663705651	6114
Penaeus monodon	SAMD00111283	SINGLE	DRR394938	456645	3870667718	18548
Metapenaeus ensis	SAMD00111287	SINGLE	DRR394939	650983	4755813067	14316
Litopenaeus vannamei	SAMD00111285	SINGLE	DRR394940	70037	768874506	21366
Hemigrapsus takanoi	SAMD00111291	SINGLE	DRR394941	309119	1732630630	10742
Orisarma intemerdium	SAMD00111292	SINGLE	DRR394942	189147	1394702066	14404
Orisarma dehaani	SAMD00111293	SINGLE	DRR394943	256424	2168710279	15853
Sicyonia sp. Fukuoka2019	SAMD00513257	SINGLE	DRR394925	3394116	9378863139	8234
Penaeus semisulcatus	SAMD00511443	SINGLE	DRR394926	373330	4161065102	17260
Metapenaeus joyneri	SAMD00511444	SINGLE	DRR394927	650983	4755813067	14316
Pasiphaea japonica	SAMD00511445	SINGLE	DRR394928	3259701	16507683913	12176
Armadillidium vulgare	SAMD00511446	SINGLE	DRR394929	1561246	14106876463	13812
Porcellio scaber	SAMD00511447	SINGLE	DRR394930	1788627	11038910306	9193
Trachysalambria curvirostris	SAMD00511448	SINGLE	DRR394931	883930	5854498641	9593
Metapenaeopsis lamellata	SAMD00511449	SINGLE	DRR394932	324508	2690679568	19523
Marsupenaeus japonicus	SAMD00511450	SINGLE	DRR394933	368089	3959749587	22638
Marsupenaeus japonicus	SAMD00276454	SINGLE	DRR271276	2334246	14025978363	12784
Species	BioSample	Library Layout	Accession no.	Number of reads	Total bases	average
Sicyonia sp. Fukuoka2019	SAMD00513257	PAIRED	DRR394917	166276224	25107709824	151
Penaeus semisulcatus	SAMD00511443	PAIRED	DRR394918	134034116	20239151516	151
Metapenaeus joyneri	SAMD00511444	PAIRED	DRR394919	132269710	19972726210	151
Pasiphaea japonica	SAMD00511445	PAIRED	DRR394920	157040278	23713081978	151
Armadillidium vulgare	SAMD00511446	PAIRED	DRR394921	141310158	21337833858	151
Porcellio scaber	SAMD00511447	PAIRED	DRR394922	149921108	22638087308	151
Trachysalambria curvirostris	SAMD00511448	PAIRED	DRR394923	157591018	23796243718	151
Metapenaeopsis lamellata	SAMD00511449	PAIRED	DRR394924	130700106	19735716006	151
Melicertus latisulcatus	SAMD00111282	PAIRED	DRR394934	131420030	19844424530	151
Penaeus monodon	SAMD00111283	PAIRED	DRR394935	138095186	20852373086	151
Metapenaeus ensis	SAMD00111287	PAIRED	DRR394936	143209386	21624617286	151

## Sheet: Table_S2
Supplementary Table 2. Crustacean genome sequence data downloaded in this study.
Species	Platform	Run	Purpose
Portunus trituberculatus	ONT	SRR9963993	de novo assembly
	Illumina	SRR9963994	polishing
	Illumina	SRR9963995	polishing
	Illumina	SRR9963996	polishing
	Illumina	SRR9963997	polishing
	Illumina	SRR9963998	polishing
	Illumina	SRR9963999	polishing
	Illumina	SRR9964000	polishing
	Illumina	SRR9964001	polishing
	Illumina	SRR9964002	polishing
	Illumina	SRR9964003	polishing
	Illumina	SRR9964004	polishing
	Illumina	SRR9964005	polishing
	Illumina	SRR9964006	polishing
Litopenaeus stylirostris	Illumina	SRR12476764	de novo assembly
Farfantepenaeus duorarum	Illumina	SRR8781016	de novo assembly
Trachelipus rhatkii	ONT	SRR11797353	de novo assembly
	ONT	SRR11797354	de novo assembly
	ONT	SRR11797355	de novo assembly
	Illumina	SRR11797360	polishing

## Sheet: Table_S3
Supplementary Table 3. Copy number estimation of endogenous nimavirus genomes
Virus	Abbreviation	Host	Virus accession no.	Virus genome size	DRA ID	Read depth	Read length	Host genome size	Host genome size reference	Estimated copy number
Marsupenaeus japonicus endogenous nimavirus	MjeNMV	Marsupenaeus japonicus	LC738868.1	306008	DRR271272,DRR271273	11364.8	45277298238	1900000000	(36)	476.908
Marsupenaeus japonicus pemonivirus	MjPMNV	Marsupenaeus japonicus	AP027202.1	323944	DRR271272,DRR271273	1188.9	45277298238	1900000000	(36)	49.8906
Penaeus monodon majanivirus A	PemoMJNVA	Penaeus monodon	LC738870.1	294144	DRR394935	649.4	18949437218	2.82153e+09	(106)	96.6942
Penaeus monodon majanivirus B	PemoMJNVB	Penaeus monodon	LC738871.1	360489	DRR394935	325.9	18949437218	2.82153e+09	(106)	48.5258
Penaeus monodon endogenous nimavirus	PmeNMV	Penaeus monodon	LC738869.1	300002	DRR394935	892.6	18949437218	2.82153e+09	(106)	132.906
Litopenaeus vannamei majanivirus Nimav-Lv_1	LvMJNV	Litopenaeus vannamei	LC738872.1	280452	DRR122419,DRR122408	116.7	2855017740	2445000000	Animal genome size database	99.9404
Portunus trituberculatus whispovirus	PotrWSV	Portunus trituberculatus	NA*	323740	SRR9963994-SRR9964006	886.988	48509043255	1200000000	(14)	21.942
Armadilllidium vulgare clopovirus	AvCLPV	Armadillidium vulgare	LC738883.1	416069	DRR394921	315.6	20479235476	1750000000	(68)	26.9688
Porcellio scaber clopovirus	PsCLPV	Porcellio scaber	AP027154.1	509411	DRR394922	1224.2	21790226454	5.5257e+09	Animal genome size database	310.44
*Not applicable to third party annotation (TPA)

## Sheet: Table_S4
Supplementary Table 4. Mitogenome data used in this study.
Superfamily	Family	Subfamily	Species	Accession no.
Sergestoidea	Sergestidae		Acetes chinensis	NC_017600.1
			Sergia lucens	NC_037043.1
Penaeoidea	Benthesicymidae		Benthonectes filipes	NC_039171.1
			Gennadas parvus	NC_039170.1
	Aristeidae		Aristeus virilis	NC_039154.1
			Aristeomorpha foliacea	NC_039153.1
			Aristaeopsis edwardsiana	NC_072237.1
	Solenoceridae		Hymenopenaeus neptunus	NC_039169.1
			Pleoticus muelleri	NC_039964.1
			Mierspenaeopsis hardwickii	NC_030277.1
			Solenocera crassicornis	NC_030280.1
			Solenocera melantho	NC_069041.1
	Penaeidae	Parapenaeini	Metapenaeopsis dalei	NC_029457.1
		Trachypenaeini	Sicyonia japonica	NC_039167.1
			Sicyonia lancifer	NC_039168.1
			Parapenaeopsis hungerfordi	NC_038069.1
			Trachysalambria curvirostris	NC_050695.1
			Metapenaeus joyneri	NC_042173.1
			Metapenaeus affinis	NC_039179.1
			Metapenaeus ensis	NC_026834.1
		Penaeini (Penaeus sensu lato)	Marsupenaeus japonicus	NC_007010.1
			Melicertus latisulcatus	NC_040140.1
			Farfantepenaeus californiensis	NC_012738.1
			Farfantepenaeus duorarum	NC_068255.1
			Litopenaeus stylirostris	NC_012060.1
			Litopenaeus vannamei	NC_009626.1
			Penaeus semisulcatus	MG821354.1
			Penaeus monodon	NC_002184.1
			Fenneropenaeus chinensis	NC_009679.1
			Fenneropenaeus indicus	NC_031366.1
			Fenneropenaeus merguiensis	NC_026884.1
			Fenneropenaeus penicillatus	NC_026885.1

## Sheet: Table_S5
Supplementary Table 5. Time calibration points for divergence time estimates.
Analysis	ID	Calibration point	Fossil record/Geological event	BEAST parameters						Reference
				Distribution	Minumum age (MYA)	M	S	Monophyletic	use originate
Dendrobranchiata	1	Emergence of Sicyonidae	Drobna deformis	Log normal	149	10	1	Yes	Yes	(49)
	2	Emergence of Penaeus sensu lato	Antrimpos speciosus	Log normal	149	10	1	Yes	Yes	(49)
	3	Divergence between Farfantepenaeus californiensis and F. duorarum	Closure of the Isthmus of Panama	Log normal	2.8	10	1	Yes	No	(45)
	4	Emergence of Sergestidae	Paleomattea deliciosa	Log normal	112	10	1	Yes	Yes	(118)
	5	Emergence of Penaeoidea	Aciculopoda mapesi	Log normal	360	10	1	Yes	Yes	(119)
Nimaviridae	1	Divergence between F. californiensis and F. duorarum	Closure of the Isthmus of Panama	Log normal	2.8	1	1.25	Yes	No	(45)
	2	Emergence of the Atlantic-Eastern Pacific lineage of majaniviruses associated with Penaeus sensu lato	Minimum bound of 95% confidence intervals for the divergence between Farfantepenaeus and Litopenaeus	Log normal	42	1	1.25	Yes	Yes	This study
